# Supplementary material for: The first stygobiont species of Coleoptera from Portugal, with a molecular phylogeny of the Siettitia group of genera (Dytiscidae, Hydroporinae, Hydroporini, Siettitiina)
Source: Zookeys. 2019 Jan 7;(813):21–38. doi: 10.3897/zookeys.813.29765 (PMC6331515; doi:10.3897/zookeys.813.29765)
Supplement: XML Treatment for Iberoporus pluto [file zookeys.813.29765-treatment1.xml]

<!DOCTYPE tp:taxon-treatment
  PUBLIC "-//TaxonX//DTD Taxonomic Treatment Publishing DTD v0 20100105//EN" "tax-treatment-NSO.dtd">
<tp:taxon-treatment xmlns:tp="http://www.plazi.org/taxpub"><tp:treatment-meta><kwd-group><label>Taxon classification</label><kwd><named-content xmlns:xlink="http://www.w3.org/1999/xlink" content-type="kingdom">Animalia</named-content></kwd><kwd><named-content xmlns:xlink="http://www.w3.org/1999/xlink" content-type="order">Coleoptera</named-content></kwd><kwd><named-content xmlns:xlink="http://www.w3.org/1999/xlink" content-type="family">Dytiscidae</named-content></kwd></kwd-group><mixed-citation publication-type="journal"><person-group><name><surname>Ribera</surname><given-names>Ignacio</given-names></name><name><surname>Reboleira</surname><given-names>Ana Sofia P.S.</given-names></name></person-group><article-title>The first stygobiont species of <tp:taxon-name><tp:taxon-name-part taxon-name-part-type="order">Coleoptera</tp:taxon-name-part></tp:taxon-name> from Portugal, with a molecular phylogeny of the <italic><tp:taxon-name><tp:taxon-name-part taxon-name-part-type="genus" reg="Siettitia">Siettitia</tp:taxon-name-part></tp:taxon-name></italic> group of genera (<tp:taxon-name><tp:taxon-name-part taxon-name-part-type="family">Dytiscidae</tp:taxon-name-part></tp:taxon-name>, <tp:taxon-name><tp:taxon-name-part taxon-name-part-type="subfamily">Hydroporinae</tp:taxon-name-part></tp:taxon-name>, <tp:taxon-name><tp:taxon-name-part taxon-name-part-type="tribe">Hydroporini</tp:taxon-name-part></tp:taxon-name>, <tp:taxon-name><tp:taxon-name-part taxon-name-part-type="subtribe">Siettitiina</tp:taxon-name-part></tp:taxon-name>)</article-title><source>Zookeys</source><day>7</day><month>1</month><year>2019</year><volume>2019</volume><issue>813</issue><fpage>21</fpage><lpage>38</lpage><pub-id pub-id-type="doi">10.3897/zookeys.813.29765</pub-id></mixed-citation></tp:treatment-meta><tp:nomenclature><tp:taxon-name>
            <tp:taxon-name-part taxon-name-part-type="genus" reg="Iberoporus">Iberoporus</tp:taxon-name-part>
            <tp:taxon-name-part taxon-name-part-type="species" reg="pluto">pluto</tp:taxon-name-part>
            <object-id xmlns:xlink="http://www.w3.org/1999/xlink" content-type="zoobank" xlink:type="simple">http://zoobank.org/3F0A115A-F9F0-4AE5-95BC-E4E918FA04BB</object-id>
          </tp:taxon-name><tp:taxon-status xmlns:xlink="http://www.w3.org/1999/xlink" xlink:type="simple">sp. n.</tp:taxon-status><xref ref-type="fig" rid="F2">Figures 2</xref><xref ref-type="fig" rid="F3">, 3</xref><xref ref-type="fig" rid="F4">, 4</xref><xref ref-type="fig" rid="F6">, 6</xref></tp:nomenclature><tp:treatment-sec sec-type="type locality" id="SECID0E43AI"><title>Type locality.</title><p>Portugal, Penela, Gruta Soprador do Carvalho (<named-content xmlns:xlink="http://www.w3.org/1999/xlink" content-type="dwc:verbatimCoordinates" xlink:type="simple"><named-content content-type="geo-json" specific-use="{&#34;type&#34;:&#34;Point&#34;,&#34;coordinates&#34;:[-8.383333,39.983333]}" id="NCID0EG4AI" xlink:type="simple">39°59'N, 8°23'W</named-content></named-content>) (Fig. <xref ref-type="fig" rid="F6">6</xref>).</p><!--PageBreak--></tp:treatment-sec><tp:treatment-sec sec-type="type material" id="SECID0EQ4AI"><title>Type material.</title><p><bold>Holotype</bold> female (<abbrev xmlns:xlink="http://www.w3.org/1999/xlink" xlink:title="Natural History Museum of Denmark" id="ABBRID0EY4AI" xlink:type="simple">NHMD</abbrev>) Portugal, Penela, Gruta Soprador do Carvalho, ASPS Reboleira leg., 24.X.2014, with red holotype label and DNA voucher label “<abbrev xmlns:xlink="http://www.w3.org/1999/xlink" xlink:title="Institute of Evolutionary Biology, Barcelona" id="ABBRID0E34AI" xlink:type="simple">IBE</abbrev>-AN151”.</p><!--PageBreak--></tp:treatment-sec><tp:treatment-sec sec-type="diagnosis" id="SECID0EB5AI"><title>Diagnosis.</title><p>A blind and depigmented species of <italic><tp:taxon-name><tp:taxon-name-part taxon-name-part-type="genus" reg="Iberoporus">Iberoporus</tp:taxon-name-part></tp:taxon-name></italic>, larger and wider than the other subterranean species of the genus, with a cordiform pronotum without lateral stria, less prominent constriction between pronotum and elytra and with a more transverse pronotum. Appendages longer and more slender, especially antennae and pro- and mesotibiae. Male unknown.</p></tp:treatment-sec><tp:treatment-sec sec-type="description" id="SECID0EO5AI"><title>Description.</title><p>Body length 2.8 mm, maximum width 1.1 mm. Habitus: Body elongate, strongly parallel-sided (including pronotum and head) (Fig. <xref ref-type="fig" rid="F2">2</xref>), flattened in lateral view (Fig. <xref ref-type="fig" rid="F3">3a</xref>); in dorsal view lateral outline with a slight discontinuity between posterior angles of pronotum and base of elytra. Body and appendages uniformly pale orange (cuticle appears translucent after DNA extraction due to digestion of soft tissue).</p><fig id="F2" position="float" orientation="portrait"><label>Figure 2.</label><caption><p>Habitus of <italic><tp:taxon-name><tp:taxon-name-part taxon-name-part-type="genus" reg="Iberoporus">Iberoporus</tp:taxon-name-part><tp:taxon-name-part taxon-name-part-type="species" reg="pluto">pluto</tp:taxon-name-part></tp:taxon-name></italic> sp. n., dorsal view (holotype, after DNA extraction). Scale bar: 1 mm.</p></caption><graphic xmlns:xlink="http://www.w3.org/1999/xlink" xlink:href="zookeys-813-021-g002.jpg" position="float" orientation="portrait" xlink:type="simple" id="oo_254589.jpg"/></fig><fig id="F3" position="float" orientation="portrait"><label>Figure 3.</label><caption><p><italic><tp:taxon-name><tp:taxon-name-part taxon-name-part-type="genus" reg="Iberoporus">Iberoporus</tp:taxon-name-part><tp:taxon-name-part taxon-name-part-type="species" reg="pluto">pluto</tp:taxon-name-part></tp:taxon-name></italic> sp. n., holotype. <bold>a</bold> Lateral view (scale bar, 1 mm) <bold>b</bold> Detail of the sensory setae of pronotum and elytra (both previous to DNA extraction).</p></caption><graphic xmlns:xlink="http://www.w3.org/1999/xlink" xlink:href="zookeys-813-021-g003.jpg" position="float" orientation="portrait" xlink:type="simple" id="oo_254590.jpg"/></fig><p>Head (Fig. <xref ref-type="fig" rid="F2">2</xref>): Wide, anterior margin almost perfectly semicircular, deeply encased in pronotum, with two lateral dark scars in place of eyes; surface smooth, with very sparse small shallow punctures, surface weakly micro-reticulated, stronger on margins, glabrous. Antennae with ovoid pedicel, distal antennomeres conical, more elongate.</p><p>Pronotum (Figs <xref ref-type="fig" rid="F2">2</xref>, <xref ref-type="fig" rid="F3">3</xref>): Cordiform, margins sinuated, anterior part slightly wider than head, posterior part narrower than head and base of elytra; anterior margin more or less straight (except angles), angles strongly acute; posterior margin sinuated, angles acute; sides without rim, anterior margin with transverse depression with irregular row of large punctures; posterior margin with some sparse large punctures very loosely forming a row. Pronotum without sublateral stria on each side, with only a slight depression and very irregular row of larger punctures. Surface smooth, with fine shallow punctures denser on disk, with very fine microreticulation, stronger near margins, cells not contiguous; centre of disc with small longitudinal rectangular mark. Pronotum with long lateral sensorial setae (Fig. <xref ref-type="fig" rid="F3">3b</xref>).</p><p>Elytra (Figs <xref ref-type="fig" rid="F2">2</xref>, <xref ref-type="fig" rid="F3">3</xref>): almost parallel-sided on basal 2/3, apical third regularly acuminate. Sides of elytra with weak rim, not visible from above. In lateral view margin of elytra almost straight, only very weakly ascending to humeral angle in anterior quarter; epipleuron not visible until shoulders. Surface with same structure as on pronotum, with very sparse larger punctures; larger punctures forming very loose and irregular lines on elytra; more distinct near to suture and on disk. With long sensorial setae on margins (Fig. <xref ref-type="fig" rid="F3">3b</xref>). Without traces of hind wings.</p><p>Ventral surface (Fig. <xref ref-type="fig" rid="F4">4</xref>): Uniformly pale, colour similar to dorsal surface. Prosternal process lanceolate, apex acuminate; not reaching anteromedial metaventral process. Epipleuron becoming narrower short before mid-length, without oblique carina near shoulder. Metepisternum more or less triangular in shape. Metacoxal lines obsolete; joint hind margin of metacoxal processes incised; lobes of processes rounded.</p><fig id="F4" position="float" orientation="portrait"><label>Figure 4.</label><caption><p><italic><tp:taxon-name><tp:taxon-name-part taxon-name-part-type="genus" reg="Iberoporus">Iberoporus</tp:taxon-name-part><tp:taxon-name-part taxon-name-part-type="species" reg="pluto">pluto</tp:taxon-name-part></tp:taxon-name></italic> sp. n., holotype, ventral view (previous to DNA extraction).</p></caption><graphic xmlns:xlink="http://www.w3.org/1999/xlink" xlink:href="zookeys-813-021-g004.jpg" position="float" orientation="portrait" xlink:type="simple" id="oo_254591.jpg"/></fig><p>Legs (Figs <xref ref-type="fig" rid="F2">2</xref>–<xref ref-type="fig" rid="F4">4</xref>): long and slender, especially posterior legs. Metafemora very thin, not enlarged, regularly curved; without natatorial setae.</p></tp:treatment-sec><tp:treatment-sec sec-type="etymology" id="SECID0E1CBI"><title>Etymology.</title><p>From “Πλούτων” (Ploutōn), the ruler of the underworld in the Greek mythology. Name in apposition.</p></tp:treatment-sec><tp:treatment-sec sec-type="Notes on the habitat" id="SECID0E6CBI"><title>Notes on the habitat.</title><p>Soprador do Carvalho is a cave with approximately 4 km of horizontal development (Fig. <xref ref-type="fig" rid="F7">7</xref>). It is the largest cave of the so-called Dueça Speleologi<!--PageBreak-->cal System, located in the north-eastern part of the Sicó karst area in central Portugal (<xref ref-type="bibr" rid="B22">Neves et al. 2005</xref>). The subterranean stream feeds the spring of the Dueça River, a contributor to the Mondego River. The substrate of the river is mostly composed of <!--PageBreak--><!--PageBreak--><!--PageBreak-->clasts and gravel, with large clay deposits on the margins. The specimen was found in the bottom of a clay pound connected to the margin of the subterranean stream. Other invertebrate stygobionts are found in this stream, such as a new species of the asellid genus <italic><tp:taxon-name><tp:taxon-name-part taxon-name-part-type="genus" reg="Proasellus">Proasellus</tp:taxon-name-part></tp:taxon-name></italic> and of the amphipod genus <italic><tp:taxon-name><tp:taxon-name-part taxon-name-part-type="genus" reg="Pseudoniphargus">Pseudoniphargus</tp:taxon-name-part></tp:taxon-name></italic>, and unidentified copepods (<xref ref-type="bibr" rid="B26">Reboleira 2012</xref>). In the terrestrial compartment of the cave, several cave-adapted species are known: the pseudoscorpion <italic><tp:taxon-name><tp:taxon-name-part taxon-name-part-type="genus" reg="Occidenchthonius">Occidenchthonius</tp:taxon-name-part><tp:taxon-name-part taxon-name-part-type="species" reg="duecensis">duecensis</tp:taxon-name-part></tp:taxon-name></italic> Zaragoza &amp; Reboleira, 2018; the millipede <italic><tp:taxon-name><tp:taxon-name-part taxon-name-part-type="genus" reg="Scutogona">Scutogona</tp:taxon-name-part><tp:taxon-name-part taxon-name-part-type="species" reg="minor">minor</tp:taxon-name-part></tp:taxon-name></italic> Enghoff &amp; Reboleira, 2013; the woodlice <italic><tp:taxon-name><tp:taxon-name-part taxon-name-part-type="genus" reg="Trichoniscoides">Trichoniscoides</tp:taxon-name-part><tp:taxon-name-part taxon-name-part-type="species" reg="sicoensis">sicoensis</tp:taxon-name-part></tp:taxon-name></italic> Reboleira &amp; Taiti, 2015 (which has an amphibian behaviour and can be collected inside the stream totally submerged) and <italic><tp:taxon-name><tp:taxon-name-part taxon-name-part-type="genus" reg="Porcellio">Porcellio</tp:taxon-name-part><tp:taxon-name-part taxon-name-part-type="species" reg="cavernicolus">cavernicolus</tp:taxon-name-part></tp:taxon-name></italic> Vandel, 1946; and the dipluran <tp:taxon-name><tp:taxon-name-part taxon-name-part-type="genus" reg="Podocampa">Podocampa</tp:taxon-name-part><tp:taxon-name-part taxon-name-part-type="uncertainty-rank">cf.</tp:taxon-name-part><tp:taxon-name-part taxon-name-part-type="species" reg="fragiloides">fragiloides</tp:taxon-name-part></tp:taxon-name> Silvestri, 1932 (<xref ref-type="bibr" rid="B8">Enghoff and Reboleira 2013</xref>, <xref ref-type="bibr" rid="B29">Reboleira et al. 2015</xref>, <xref ref-type="bibr" rid="B38">Zaragoza and Reboleira 2018</xref>). Over recent years, the cave is being explored for tourism. This may represent a major threat, as tourists constantly trample the bottom of the subterranean stream where the new species was found.</p></tp:treatment-sec><tp:treatment-sec sec-type="remarks" id="SECID0EKGBI"><title>Remarks.</title><p><italic><tp:taxon-name><tp:taxon-name-part taxon-name-part-type="genus" reg="Iberoporus">Iberoporus</tp:taxon-name-part><tp:taxon-name-part taxon-name-part-type="species" reg="pluto">pluto</tp:taxon-name-part></tp:taxon-name></italic> sp. n. is most similar in its external morphology to <italic><tp:taxon-name><tp:taxon-name-part taxon-name-part-type="genus" reg="Iberoporus">I.</tp:taxon-name-part><tp:taxon-name-part taxon-name-part-type="species" reg="cermenius">cermenius</tp:taxon-name-part></tp:taxon-name></italic>. Both share a similar shape of the head, a cordiform pronotum without <!--PageBreak-->lateral stria, and similar general appearance (Figs <xref ref-type="fig" rid="F2">2</xref>, <xref ref-type="fig" rid="F5">5a</xref>). In the absence of males of <italic><tp:taxon-name><tp:taxon-name-part taxon-name-part-type="genus" reg="Iberoporus">I.</tp:taxon-name-part><tp:taxon-name-part taxon-name-part-type="species" reg="pluto">pluto</tp:taxon-name-part></tp:taxon-name></italic> sp. n. (and in addition to the genetic differences), both species can be easily separated by the body shape, larger and wider in <italic><tp:taxon-name><tp:taxon-name-part taxon-name-part-type="genus" reg="Iberoporus">I.</tp:taxon-name-part><tp:taxon-name-part taxon-name-part-type="species" reg="pluto">pluto</tp:taxon-name-part></tp:taxon-name></italic> sp. n., and with a less prominent constriction between pronotum and elytra (clearly visible in <italic><tp:taxon-name><tp:taxon-name-part taxon-name-part-type="genus" reg="Iberoporus">I.</tp:taxon-name-part><tp:taxon-name-part taxon-name-part-type="species" reg="cermenius">cermenius</tp:taxon-name-part></tp:taxon-name></italic>) and with a more transverse pronotum. The appendages of <italic><tp:taxon-name><tp:taxon-name-part taxon-name-part-type="genus" reg="Iberoporus">I.</tp:taxon-name-part><tp:taxon-name-part taxon-name-part-type="species" reg="pluto">pluto</tp:taxon-name-part></tp:taxon-name></italic> sp. n. are also longer and more slender, especially the antennae and the pro- and mesotibiae (Figs <xref ref-type="fig" rid="F2">2</xref>, <xref ref-type="fig" rid="F5">5a</xref>). <italic><tp:taxon-name><tp:taxon-name-part taxon-name-part-type="genus" reg="Iberoporus">Iberoporus</tp:taxon-name-part><tp:taxon-name-part taxon-name-part-type="species" reg="cermenius">cermenius</tp:taxon-name-part></tp:taxon-name></italic> has also well-defined parasutural rows on the elytra formed by large punctures, which are absent in <italic><tp:taxon-name><tp:taxon-name-part taxon-name-part-type="genus" reg="Iberoporus">I.</tp:taxon-name-part><tp:taxon-name-part taxon-name-part-type="species" reg="pluto">pluto</tp:taxon-name-part></tp:taxon-name></italic> sp. n.</p><fig id="F5" position="float" orientation="portrait"><label>Figure 5.</label><caption><p>Habitus of the species of <italic><tp:taxon-name><tp:taxon-name-part taxon-name-part-type="genus" reg="Iberoporus">Iberoporus</tp:taxon-name-part></tp:taxon-name></italic>. <bold>a</bold><italic><tp:taxon-name><tp:taxon-name-part taxon-name-part-type="genus" reg="Iberoporus">I.</tp:taxon-name-part><tp:taxon-name-part taxon-name-part-type="species" reg="cermenius">cermenius</tp:taxon-name-part></tp:taxon-name></italic> (modified from Millán et al. 2014) <bold>b</bold><italic><tp:taxon-name><tp:taxon-name-part taxon-name-part-type="genus" reg="Iberoporus">I.</tp:taxon-name-part><tp:taxon-name-part taxon-name-part-type="species" reg="agnus">agnus</tp:taxon-name-part></tp:taxon-name></italic> comb. n. <bold>c</bold><italic><tp:taxon-name><tp:taxon-name-part taxon-name-part-type="genus" reg="Iberoporus">I.</tp:taxon-name-part><tp:taxon-name-part taxon-name-part-type="species" reg="argaensis">argaensis</tp:taxon-name-part></tp:taxon-name></italic> comb. n. (both modified from <xref ref-type="bibr" rid="B10">Fery 2016</xref>).</p></caption><graphic xmlns:xlink="http://www.w3.org/1999/xlink" xlink:href="zookeys-813-021-g005.jpg" position="float" orientation="portrait" xlink:type="simple" id="oo_254592.jpg"/></fig><fig id="F6" position="float" orientation="portrait"><label>Figure 6.</label><caption><p>Distribution map of the Iberian species of <italic><tp:taxon-name><tp:taxon-name-part taxon-name-part-type="genus" reg="Rhithrodytes">Rhithrodytes</tp:taxon-name-part></tp:taxon-name></italic> and <italic><tp:taxon-name><tp:taxon-name-part taxon-name-part-type="genus" reg="Iberoporus">Iberoporus</tp:taxon-name-part></tp:taxon-name></italic>. Key: red star, <italic><tp:taxon-name><tp:taxon-name-part taxon-name-part-type="genus" reg="Iberoporus">I.</tp:taxon-name-part><tp:taxon-name-part taxon-name-part-type="species" reg="pluto">pluto</tp:taxon-name-part></tp:taxon-name></italic> sp. n.; blue diamond, <italic><tp:taxon-name><tp:taxon-name-part taxon-name-part-type="genus" reg="Iberoporus">I.</tp:taxon-name-part><tp:taxon-name-part taxon-name-part-type="species" reg="cermenius">cermenius</tp:taxon-name-part></tp:taxon-name></italic>; filled purple circle, <italic><tp:taxon-name><tp:taxon-name-part taxon-name-part-type="genus" reg="Iberoporus">I.</tp:taxon-name-part><tp:taxon-name-part taxon-name-part-type="species" reg="argaensis">argaensis</tp:taxon-name-part></tp:taxon-name></italic> comb. n.; empty purple circle, <italic><tp:taxon-name><tp:taxon-name-part taxon-name-part-type="genus" reg="Iberoporus">I.</tp:taxon-name-part><tp:taxon-name-part taxon-name-part-type="species" reg="agnus">agnus</tp:taxon-name-part></tp:taxon-name></italic> comb. n.; black circles, <italic><tp:taxon-name><tp:taxon-name-part taxon-name-part-type="genus" reg="Rhithrodytes">R.</tp:taxon-name-part><tp:taxon-name-part taxon-name-part-type="species" reg="bimaculatus">bimaculatus</tp:taxon-name-part></tp:taxon-name></italic> (data from Millán et al. 2014).</p></caption><graphic xmlns:xlink="http://www.w3.org/1999/xlink" xlink:href="zookeys-813-021-g006.jpg" position="float" orientation="portrait" xlink:type="simple" id="oo_254593.jpg"/></fig><fig id="F7" position="float" orientation="portrait"><label>Figure 7.</label><caption><p>Soprador do Carvalho Cave, type locality of <italic><tp:taxon-name><tp:taxon-name-part taxon-name-part-type="genus" reg="Iberoporus">Iberoporus</tp:taxon-name-part><tp:taxon-name-part taxon-name-part-type="species" reg="pluto">pluto</tp:taxon-name-part></tp:taxon-name></italic> sp. n.</p></caption><graphic xmlns:xlink="http://www.w3.org/1999/xlink" xlink:href="zookeys-813-021-g007.jpg" position="float" orientation="portrait" xlink:type="simple" id="oo_254594.jpg"/></fig></tp:treatment-sec><ref-list><ref id="B22"><mixed-citation xmlns:xlink="http://www.w3.org/1999/xlink" xlink:type="simple"><person-group><name name-style="western"><surname>Neves</surname><given-names>J</given-names></name><name name-style="western"><surname>Pessoa</surname><given-names>M</given-names></name><name name-style="western"><surname>Redinha</surname><given-names>N</given-names></name></person-group> (<year>2005</year>) <article-title>O sistema espeleológico do Dueça.</article-title><source>Espeleo Divulgação</source><volume>6</volume>: <fpage>14</fpage>–<lpage>18</lpage>.</mixed-citation></ref><ref id="B26"><mixed-citation xmlns:xlink="http://www.w3.org/1999/xlink" xlink:type="simple"><person-group><name name-style="western"><surname>Reboleira</surname><given-names>ASPS</given-names></name></person-group> (<year>2012</year>) <source>Biodiversity and conservation of subterranean fauna of Portuguese karst. Ph.D.</source><publisher-name>thesis</publisher-name>, <publisher-loc>University of Aveiro</publisher-loc>, <size units="page">333 pp</size>. <ext-link xlink:type="simple" ext-link-type="uri" xlink:href="http://hdl.handle.net/10773/10865">http://hdl.handle.net/10773/10865</ext-link></mixed-citation></ref><ref id="B8"><mixed-citation xmlns:xlink="http://www.w3.org/1999/xlink" xlink:type="simple"><person-group><name name-style="western"><surname>Enghoff</surname><given-names>H</given-names></name><name name-style="western"><surname>Reboleira</surname><given-names>ASPS</given-names></name></person-group> (<year>2013</year>) <article-title>A new cave-dwelling millipede of the genus <italic><tp:taxon-name><tp:taxon-name-part taxon-name-part-type="genus">Scutogona</tp:taxon-name-part></tp:taxon-name></italic> from central Portugal (<tp:taxon-name><tp:taxon-name-part taxon-name-part-type="class">Diplopoda</tp:taxon-name-part></tp:taxon-name>, <tp:taxon-name><tp:taxon-name-part taxon-name-part-type="order">Chordeumatida</tp:taxon-name-part></tp:taxon-name>, <tp:taxon-name><tp:taxon-name-part taxon-name-part-type="family">Chamaesomatidae</tp:taxon-name-part></tp:taxon-name>).</article-title><source>Zootaxa</source><volume>3736</volume>(<issue>2</issue>): <fpage>175</fpage>–<lpage>186</lpage>. <ext-link xlink:type="simple" ext-link-type="doi" xlink:href="10.11646/zootaxa.3736.2.5">http://dx.doi.org/10.11646/zootaxa.3736.2.5</ext-link></mixed-citation></ref><ref id="B29"><mixed-citation xmlns:xlink="http://www.w3.org/1999/xlink" xlink:type="simple"><person-group><name name-style="western"><surname>Reboleira</surname><given-names>ASPS</given-names></name><name name-style="western"><surname>Gonçalves</surname><given-names>F</given-names></name><name name-style="western"><surname>Oromí</surname><given-names>P</given-names></name><name name-style="western"><surname>Taiti</surname><given-names>S</given-names></name></person-group> (<year>2015</year>) <article-title>The cavernicolous <tp:taxon-name><tp:taxon-name-part taxon-name-part-type="suborder">Oniscidea</tp:taxon-name-part></tp:taxon-name> (<tp:taxon-name><tp:taxon-name-part taxon-name-part-type="subphylum">Crustacea</tp:taxon-name-part></tp:taxon-name>: <tp:taxon-name><tp:taxon-name-part taxon-name-part-type="order">Isopoda</tp:taxon-name-part></tp:taxon-name>) of Portugal.</article-title><source>European Journal of Taxonomy</source><volume>161</volume>: <fpage>1</fpage>–<lpage>61</lpage>. <ext-link xlink:type="simple" ext-link-type="doi" xlink:href="10.5852/ejt.2015.161">http://dx.doi.org/10.5852/ejt.2015.161</ext-link></mixed-citation></ref><ref id="B38"><mixed-citation xmlns:xlink="http://www.w3.org/1999/xlink" xlink:type="simple"><person-group><name name-style="western"><surname>Zaragoza</surname><given-names>JA</given-names></name><name name-style="western"><surname>Reboleira</surname><given-names>ASPS</given-names></name></person-group> (<year>2018</year>) <article-title>Five new hypogean <italic><tp:taxon-name><tp:taxon-name-part taxon-name-part-type="genus">Occidenchthonius</tp:taxon-name-part></tp:taxon-name></italic> (<tp:taxon-name><tp:taxon-name-part taxon-name-part-type="order">Pseudoscorpiones</tp:taxon-name-part></tp:taxon-name>, <tp:taxon-name><tp:taxon-name-part taxon-name-part-type="family">Chthoniidae</tp:taxon-name-part></tp:taxon-name>) from Portugal.</article-title><source>Journal of Arachnology</source><volume>46</volume>(<issue>1</issue>): <fpage>81</fpage>–<lpage>103</lpage>. <ext-link xlink:type="simple" ext-link-type="doi" xlink:href="10.1636/JoA-S-17-031.1">https://doi.org/10.1636/JoA-S-17-031.1</ext-link></mixed-citation></ref><ref id="B10"><mixed-citation xmlns:xlink="http://www.w3.org/1999/xlink" xlink:type="simple"><person-group><name name-style="western"><surname>Fery</surname><given-names>H</given-names></name></person-group> (<year>2016</year>) <article-title>Notes on <italic><tp:taxon-name><tp:taxon-name-part taxon-name-part-type="genus">Rhithrodytes</tp:taxon-name-part></tp:taxon-name></italic> Bameul, 1989, with the description of <italic><tp:taxon-name><tp:taxon-name-part taxon-name-part-type="genus">R.</tp:taxon-name-part><tp:taxon-name-part taxon-name-part-type="species">minimus</tp:taxon-name-part></tp:taxon-name></italic> nov. sp. from Algeria (<tp:taxon-name><tp:taxon-name-part taxon-name-part-type="order">Coleoptera</tp:taxon-name-part></tp:taxon-name>, <tp:taxon-name><tp:taxon-name-part taxon-name-part-type="family">Dytiscidae</tp:taxon-name-part></tp:taxon-name>. <tp:taxon-name><tp:taxon-name-part taxon-name-part-type="tribe">Hydroporini</tp:taxon-name-part></tp:taxon-name>, <tp:taxon-name><tp:taxon-name-part taxon-name-part-type="subtribe">Siettitiina</tp:taxon-name-part></tp:taxon-name>).</article-title><source>Linzer Biologische Beiträge</source><volume>48</volume>: <fpage>431</fpage>–<lpage>450</lpage>.</mixed-citation></ref></ref-list></tp:taxon-treatment>
